# Supplementary material for: Keypoint-MoSeq: parsing behavior by linking point tracking to pose dynamics
Source: Nat Methods. 2024 Jul 12;21(7):1329–39. doi: 10.1038/s41592-024-02318-2 (PMC11245396; doi:10.1038/s41592-024-02318-2)
Supplement: Supplementary file 2 — Number of model fits for each dataset. Each row corresponds to a particular analysis (defined by a dataset and the figure(s) in which the analysis is shown) and shows the number of times each method was applied to the dataset in the context of that analysis. [file 41592_2024_2318_MOESM2_ESM.xlsx]

## Sheet: Sheet1
Dataset	Figure	Number of model fits
		MoSeq (depth)	Model (keypoints)	Keypoint-MoSeq	B-SOiD	VAME	MotionMapper
2D open field	Fig 1b-g, Fig2c	N=20	N=20	N=20
2D open field	ED Fig 1h		N=1 (per filter)
2D open field	Fig 3a-g, ED Fig 5			N=1 (per parameter set)	N=1 (per parameter set)	N=1 (per parameter set)	N=1 (per parameter set)
IMU recordings	Fig 3h-I, ED Fig 6			N=10	N=10	N=10	N=10
Dopamine photometry	Fig 4, ED Fig 7	N=1 (from Markowitz et al.)		N=20	N=20	N=20	N=20
Bohnslav et al., 2019	Fig 5a-c, ED Fig 8a-b			N=20	N=20	N=20	N=20
CalMS21	Fig 5d-f, ED Fig 8a-c			N=20	N=20	N=20	N=20
3D open field	Fig 5h, ED Fig 9f			N=20
Thermistor	Fig 6a-d, ED Fig 10			N=5 (per keypoint set & kappa)
Fly	Fig 6e-I, ED Fig 10			N=10 (per kappa)
Environment enrichment	ED Fig 8b-d			N=1
