# Supplementary material for: Keypoint-MoSeq: parsing behavior by linking point tracking to pose dynamics
Source: Nat Methods. 2024 Jul 12;21(7):1329–39. doi: 10.1038/s41592-024-02318-2 (PMC11245396; doi:10.1038/s41592-024-02318-2)
Supplement: Supplementary file 3 — Parameters for fitting keypoint-MoSeq. Number of PCs and values of the stickiness hyperparameter used for each dataset. The table excludes datasets and/or analyses where the stickiness was scanned over. [file 41592_2024_2318_MOESM3_ESM.xlsx]

## Sheet: Sheet1
Dataset	No. of PCs	Stickiness hyperparameter (kappa)
		AR-only	Full model
2D open field	4	1000000	70000
3D open field	6	1000000	20000
IMU recordings	4	2500000	80000
Dopamine photometry	4	2000000	300000
Rat7M	8	1000000000	70000
CalMS21	6	1000000	33000
Bohnslav et al., 2019	10	1000000000	2000000
Environment enrichment	4	1000000	250000
