# Supplementary material for: Keypoint-MoSeq: parsing behavior by linking point tracking to pose dynamics
Source: Nat Methods. 2024 Jul 12;21(7):1329–39. doi: 10.1038/s41592-024-02318-2 (PMC11245396; doi:10.1038/s41592-024-02318-2)
Supplement: Supplementary file 4 — Parameter combinations tested in Extended Data Fig. 5. Each inscribed box corresponds to one parameter scan. Rows highlighted in orange represent parameters shown in Fig. 3 and used throughout the rest of the paper. Some methods have several highlighted rows because the same parameter combination arose in multiple parameter scans. [file 41592_2024_2318_MOESM4_ESM.xlsx]

## Sheet: Sheet1
B-SOiD		VAME					MotionMapper
Window size	Camera angle	Zdim	Number of states	Time window	Clustering method	Camera angle	Latent dimension	Number of states	Spectral window	PCA vs. autoencoder	Camera angle
100ms	overhead	4	30	30	HMM	overhead	8	5	0.25 - 15 Hz	PCA	overhead
300ms	overhead	6	30	30	HMM	overhead	8	10	0.25 - 15 Hz	PCA	overhead
500ms	overhead	8	30	30	HMM	overhead	8	15	0.25 - 15 Hz	PCA	overhead
700ms	overhead	10	30	30	HMM	overhead	8	20	0.25 - 15 Hz	PCA	overhead
900ms	overhead	15	30	30	HMM	overhead	8	25	0.25 - 15 Hz	PCA	overhead
100ms	below	30	30	30	HMM	overhead	8	30	0.25 - 15 Hz	PCA	overhead
300ms	below	4	30	30	HMM	below	8	35	0.25 - 15 Hz	PCA	overhead
500ms	below	6	30	30	HMM	below	8	5	0.25 - 15 Hz	PCA	below
700ms	below	8	30	30	HMM	below	8	10	0.25 - 15 Hz	PCA	below
900ms	below	10	30	30	HMM	below	8	15	0.25 - 15 Hz	PCA	below
		15	30	30	HMM	below	8	20	0.25 - 15 Hz	PCA	below
		30	30	30	HMM	below	8	25	0.25 - 15 Hz	PCA	below
		4	30	30	K-means	overhead	8	30	0.25 - 15 Hz	PCA	below
		6	30	30	K-means	overhead	8	35	0.25 - 15 Hz	PCA	below
		8	30	30	K-means	overhead	4	30	0.25 - 15 Hz	PCA	overhead
		10	30	30	K-means	overhead	6	30	0.25 - 15 Hz	PCA	overhead
		15	30	30	K-means	overhead	8	30	0.25 - 15 Hz	PCA	overhead
		30	30	30	K-means	overhead	4	30	0.25 - 15 Hz	PCA	below
		4	30	30	K-means	below	6	30	0.25 - 15 Hz	PCA	below
		6	30	30	K-means	below	8	30	0.25 - 15 Hz	PCA	below
		8	30	30	K-means	below	8	30	0.25 - 15 Hz	PCA	overhead
		10	30	30	K-means	below	8	30	0.12 - 7.5 Hz	PCA	overhead
		15	30	30	K-means	below	8	30	0.08 - 5 Hz	PCA	overhead
		30	30	30	K-means	below	8	30	0.06 - 4 Hz	PCA	overhead
		30	5	30	HMM	overhead	8	30	0.05 - 3 Hz	PCA	overhead
		30	10	30	HMM	overhead	8	30	0.25 - 15 Hz	PCA	below
		30	15	30	HMM	overhead	8	30	0.12 - 7.5 Hz	PCA	below
		30	20	30	HMM	overhead	8	30	0.08 - 5 Hz	PCA	below
		30	25	30	HMM	overhead	8	30	0.06 - 4 Hz	PCA	below
		30	30	30	HMM	overhead	8	30	0.05 - 3 Hz	PCA	below
		30	40	30	HMM	overhead	8	5	0.25 - 15 Hz	autoencoder	overhead
		30	50	30	HMM	overhead	8	10	0.25 - 15 Hz	autoencoder	overhead
		30	60	30	HMM	overhead	8	15	0.25 - 15 Hz	autoencoder	overhead
		30	70	30	HMM	overhead	8	20	0.25 - 15 Hz	autoencoder	overhead
		30	5	30	HMM	below	8	25	0.25 - 15 Hz	autoencoder	overhead
		30	10	30	HMM	below	8	30	0.25 - 15 Hz	autoencoder	overhead
		30	15	30	HMM	below	8	35	0.25 - 15 Hz	autoencoder	overhead
		30	20	30	HMM	below	4	30	0.25 - 15 Hz	autoencoder	overhead
		30	25	30	HMM	below	6	30	0.25 - 15 Hz	autoencoder	overhead
		30	30	30	HMM	below	8	30	0.25 - 15 Hz	autoencoder	overhead
		30	40	30	HMM	below
		30	50	30	HMM	below
		30	60	30	HMM	below
		30	70	30	HMM	below
		30	5	30	K-means	overhead
		30	10	30	K-means	overhead
		30	15	30	K-means	overhead
		30	20	30	K-means	overhead
		30	25	30	K-means	overhead
		30	30	30	K-means	overhead
		30	40	30	K-means	overhead
		30	50	30	K-means	overhead
		30	60	30	K-means	overhead
		30	70	30	K-means	overhead
		30	5	30	K-means	below
		30	10	30	K-means	below
		30	15	30	K-means	below
		30	20	30	K-means	below
		30	25	30	K-means	below
		30	30	30	K-means	below
		30	40	30	K-means	below
		30	50	30	K-means	below
		30	60	30	K-means	below
		30	70	30	K-means	below
					K-means
